# Supplementary material for: 1,2-Bis(4-meth­oxy­phen­oxy)ethane
Source: Acta Crystallogr Sect E Struct Rep Online. 2013 Mar 16;69(Pt 4):o547. doi: 10.1107/S1600536813007009 (PMC3629599; doi:10.1107/S1600536813007009)
Supplement: Supplementary file 1 [file e-69-0o547-sup1.cif]

##############################################################################
#                                                                            #
# This CIF contains the data in a paper accepted for publication in          #
# Acta Crystallographica Section E. It conforms to the requirements of       #
# Notes for Authors for Acta Crystallographica Section E, and has been       #
# peer reviewed under the auspices of the IUCr Commission on Journals.       #
#                                                                            #
# Full details of the Crystallographic Information File format               #
# are given in the paper "The Crystallographic Information File (CIF):       #
# a New Standard Archive File for Crystallography" by S. R. Hall, F. H.      #
# Allen and I. D. Brown [Acta Cryst. (1991), A47, 655-685].                  #
#                                                                            #
# The current version of the core CIF dictionary is obtainable from          #
# ftp://ftp.iucr.org/pub/cif_core.dic.                                       #
#                                                                            #
# Software is freely available for graphical display of the structure(s)     #
# in this CIF. For information consult the CIF software page                 #
# http://www.iucr.org/resources/cif/software.                                #
#                                                                            #
# This file may be used for bona fide research purposes within the           #
# scientific community so long as proper attribution is given to the journal # 
# article from which it was obtained.                                        #
#                                                                            #
##############################################################################
data_I
_audit_creation_method     SHELXL-97
_chemical_name_systematic
;
1,2-Bis(4-methoxyphenoxy)ethane
;
_chemical_name_common
;
;
_chemical_formula_moiety     'C16 H18 O4'
_chemical_formula_sum     'C16 H18 O4'
_chemical_formula_iupac     'C16 H18 O4'
_chemical_formula_weight     274.32
_chemical_melting_point     ?
_symmetry_cell_setting     monoclinic
_symmetry_space_group_name_H-M     'C 2/c'
_symmetry_space_group_name_Hall     '-C 2yc'
loop_
    _symmetry_equiv_pos_site_id
    _symmetry_equiv_pos_as_xyz
    1 x,y,z
    2 -x,y,1/2-z
    3 -x,-y,-z
    4 x,-y,1/2+z
    5 1/2+x,1/2+y,z
    6 1/2-x,1/2+y,1/2-z
    7 1/2-x,1/2-y,-z
    8 1/2+x,1/2-y,1/2+z
_cell_length_a     26.073(4)
_cell_length_b     5.5538(8)
_cell_length_c     9.7591(14)
_cell_angle_alpha     90.00
_cell_angle_beta     102.211(3)
_cell_angle_gamma     90.00
_cell_volume     1381.2(4)
_cell_formula_units_Z     4
_cell_measurement_reflns_used     1571
_cell_measurement_theta_min     3.20
_cell_measurement_theta_max     30.33
_cell_measurement_temperature     293(2)
_exptl_crystal_description     block
_exptl_crystal_colour     colourless
_exptl_crystal_size_max     0.20
_exptl_crystal_size_mid     0.18
_exptl_crystal_size_min     0.15
_exptl_crystal_density_diffrn     1.319
_exptl_crystal_density_meas     ?
_exptl_crystal_density_method     'not measured'
_exptl_crystal_F_000     584
_exptl_absorpt_coefficient_mu     0.094
_exptl_absorpt_correction_type     psi-scan
_exptl_absorpt_process_details     '(North <i>et al.</i>, 1968)'
_exptl_absorpt_correction_T_min     0.9814
_exptl_absorpt_correction_T_max     0.9860
_exptl_special_details     ?
_diffrn_ambient_temperature     293(2)
_diffrn_radiation_type     MoK\a
_diffrn_radiation_wavelength     0.71073
_diffrn_radiation_source     'fine-focus sealed tube'
_diffrn_radiation_monochromator     graphite
_diffrn_measurement_device_type     'Enraf--Nonius CAD-4'
_diffrn_measurement_method     \w/2\q
_diffrn_detector_area_resol_mean     ?
_diffrn_reflns_number     3780
_diffrn_reflns_av_R_equivalents     0.0233
_diffrn_reflns_av_sigmaI/netI     0.0251
_diffrn_reflns_theta_min     1.60
_diffrn_reflns_theta_max     25.49
_diffrn_reflns_theta_full     25.49
_diffrn_measured_fraction_theta_max     0.996
_diffrn_measured_fraction_theta_full     0.996
_diffrn_reflns_limit_h_min     -31
_diffrn_reflns_limit_h_max     24
_diffrn_reflns_limit_k_min     -6
_diffrn_reflns_limit_k_max     5
_diffrn_reflns_limit_l_min     -11
_diffrn_reflns_limit_l_max     11
_diffrn_standards_number     3
_diffrn_standards_interval_count     200
_diffrn_standards_interval_time     120
_diffrn_standards_decay_%     1
_refine_special_details
;
Refinement of <i>F</i>^2^ against ALL reflections. The weighted <i>R</i>-factor
<i>wR</i> and goodness of fit <i>S</i> are based on <i>F</i>^2^, conventional
<i>R</i>-factors <i>R</i> are based on <i>F</i>, with <i>F</i> set to zero for
negative <i>F</i>^2^. The threshold expression of <i>F</i>^2^ >
\s(<i>F</i>^2^) is used only for calculating <i>R</i>-factors(gt) <i>etc</i>.
and is not relevant to the choice of reflections for refinement.
<i>R</i>-factors based on <i>F</i>^2^ are statistically about twice as large
as those based on <i>F</i>, and <i>R</i>- factors based on ALL data will be
even larger.
;
_reflns_number_total     1277
_reflns_number_gt     976
_reflns_threshold_expression     I>2sigma(I)
_refine_ls_structure_factor_coef     Fsqd
_refine_ls_matrix_type     full
_refine_ls_R_factor_all     0.0658
_refine_ls_R_factor_gt     0.0463
_refine_ls_wR_factor_gt     0.1627
_refine_ls_wR_factor_ref     0.2244
_refine_ls_goodness_of_fit_ref     1.100
_refine_ls_restrained_S_all     1.100
_refine_ls_number_reflns     1277
_refine_ls_number_parameters     93
_refine_ls_number_restraints     0
_refine_ls_hydrogen_treatment     constr
_refine_ls_weighting_scheme     calc
_refine_ls_weighting_details
                 'calc w=1/[\s^2^(Fo^2^)+(0.1680P)^2^] where P=(Fo^2^+2Fc^2^)/3'
_atom_sites_solution_hydrogens     geom
_atom_sites_solution_primary     direct
_atom_sites_solution_secondary     difmap
_refine_ls_shift/su_max     0.000
_refine_ls_shift/su_mean     0.000
_refine_diff_density_max     0.264
_refine_diff_density_min     -0.289
_refine_ls_extinction_method     'SHELXL97 (Sheldrick, 2008)'
_refine_ls_extinction_coef     0.020(6)
_refine_ls_extinction_expression
                                  'Fc^*^=kFc[1+0.001xFc^2^\l^3^/sin(2\q)]^-1/4^'
loop_
    _atom_type_symbol
    _atom_type_description
    _atom_type_scat_dispersion_real
    _atom_type_scat_dispersion_imag
    _atom_type_scat_source
    'C' 'C' 0.0033 0.0016
                         'International Tables Vol C Tables 4.2.6.8 and 6.1.1.4'
    'H' 'H' 0.0000 0.0000
                         'International Tables Vol C Tables 4.2.6.8 and 6.1.1.4'
    'O' 'O' 0.0106 0.0060
                         'International Tables Vol C Tables 4.2.6.8 and 6.1.1.4'
_computing_data_collection     'CAD-4 Software (Enraf--Nonius, 1985)'
_computing_cell_refinement     'CAD-4 Software (Enraf--Nonius, 1985)'
_computing_data_reduction     'XCAD4 (Harms & Wocadlo,1995)'
_computing_structure_solution     'SHELXS97 (Sheldrick, 2008)'
_computing_structure_refinement     'SHELXL97 (Sheldrick, 2008)'
_computing_molecular_graphics
            'SHELXTL (Sheldrick, 2008) and Mercury (Macrae <i>et al.</i>, 2008)'
_computing_publication_material     'SHELXTL (Sheldrick, 2008)'
loop_
    _atom_site_type_symbol
    _atom_site_label
    _atom_site_fract_x
    _atom_site_fract_y
    _atom_site_fract_z
    _atom_site_U_iso_or_equiv
    _atom_site_thermal_displace_type
    _atom_site_calc_flag
    _atom_site_refinement_flags
    _atom_site_occupancy
    _atom_site_disorder_assembly
    _atom_site_disorder_group
    O O1 0.20123(6) 0.7928(2) 0.33002(13) 0.0496(5) Uani d . 1.000 . .
    O O2 0.02888(5) 0.7020(2) -0.10672(11) 0.0412(5) Uani d . 1.000 . .
    C C1 0.20477(9) 0.9943(3) 0.42124(19) 0.0545(8) Uani d . 1.000 . .
    C C2 0.15790(7) 0.7773(3) 0.22314(17) 0.0332(6) Uani d . 1.000 . .
    C C3 0.15573(7) 0.5837(3) 0.13368(16) 0.0364(6) Uani d . 1.000 . .
    C C4 0.11377(7) 0.5526(3) 0.02195(16) 0.0343(6) Uani d . 1.000 . .
    C C5 0.07272(7) 0.7183(3) -0.00101(16) 0.0316(5) Uani d . 1.000 . .
    C C6 0.07499(7) 0.9113(3) 0.08874(15) 0.0352(6) Uani d . 1.000 . .
    C C7 0.11697(7) 0.9435(3) 0.20009(16) 0.0361(6) Uani d . 1.000 . .
    C C8 0.02601(7) 0.5040(3) -0.20015(15) 0.0369(6) Uani d . 1.000 . .
    H H1A 0.20640 1.13950 0.36900 0.0820 Uiso c R 1.000 . .
    H H1B 0.23590 0.98070 0.49380 0.0820 Uiso c R 1.000 . .
    H H1C 0.17450 0.99880 0.46250 0.0820 Uiso c R 1.000 . .
    H H3 0.18300 0.47210 0.14870 0.0440 Uiso c R 1.000 . .
    H H4 0.11300 0.42150 -0.03770 0.0410 Uiso c R 1.000 . .
    H H6 0.04770 1.02230 0.07400 0.0420 Uiso c R 1.000 . .
    H H7 0.11790 1.07540 0.25930 0.0430 Uiso c R 1.000 . .
    H H8A 0.03060 0.35460 -0.14740 0.0440 Uiso c R 1.000 . .
    H H8B 0.05390 0.51580 -0.25180 0.0440 Uiso c R 1.000 . .
loop_
    _atom_site_aniso_label
    _atom_site_aniso_U_11
    _atom_site_aniso_U_22
    _atom_site_aniso_U_33
    _atom_site_aniso_U_12
    _atom_site_aniso_U_13
    _atom_site_aniso_U_23
    O1 0.0415(9) 0.0576(10) 0.0417(9) 0.0100(6) -0.0089(6) -0.0100(6)
    O2 0.0360(9) 0.0484(9) 0.0342(8) 0.0108(5) -0.0037(6) -0.0086(5)
    C1 0.0498(13) 0.0594(14) 0.0457(12) 0.0018(9) -0.0094(9) -0.0141(8)
    C2 0.0324(10) 0.0394(11) 0.0261(9) 0.0017(7) 0.0024(7) 0.0032(6)
    C3 0.0336(11) 0.0408(11) 0.0340(10) 0.0103(7) 0.0052(7) 0.0028(7)
    C4 0.0373(11) 0.0348(10) 0.0307(9) 0.0061(7) 0.0067(7) -0.0021(6)
    C5 0.0302(10) 0.0388(10) 0.0250(8) 0.0028(6) 0.0041(7) 0.0024(6)
    C6 0.0339(10) 0.0355(10) 0.0345(10) 0.0087(7) 0.0037(8) 0.0003(7)
    C7 0.0393(11) 0.0346(10) 0.0335(9) 0.0039(7) 0.0054(8) -0.0039(6)
    C8 0.0375(11) 0.0425(11) 0.0286(9) 0.0043(6) 0.0024(8) -0.0033(6)
_geom_special_details
;
 Bond distances, angles etc. have been calculated using the
 rounded fractional coordinates. All su's are estimated
 from the variances of the (full) variance-covariance matrix.
 The cell esds are taken into account in the estimation of
 distances, angles and torsion angles
;
loop_
    _geom_bond_atom_site_label_1
    _geom_bond_atom_site_label_2
    _geom_bond_site_symmetry_1
    _geom_bond_site_symmetry_2
    _geom_bond_distance
    _geom_bond_publ_flag
    O1 C1 . . 1.421(2) no
    O1 C2 . . 1.369(2) no
    O2 C5 . . 1.371(2) no
    O2 C8 . . 1.4203(19) no
    C2 C3 . . 1.379(2) no
    C2 C7 . . 1.393(3) no
    C3 C4 . . 1.382(2) no
    C4 C5 . . 1.393(3) no
    C5 C6 . . 1.378(2) no
    C6 C7 . . 1.381(2) no
    C8 C8 . 2_554 1.493(2) no
    C1 H1A . . 0.9600 no
    C1 H1B . . 0.9600 no
    C1 H1C . . 0.9600 no
    C3 H3 . . 0.9300 no
    C4 H4 . . 0.9300 no
    C6 H6 . . 0.9300 no
    C7 H7 . . 0.9300 no
    C8 H8A . . 0.9700 no
    C8 H8B . . 0.9700 no
loop_
    _geom_angle_atom_site_label_1
    _geom_angle_atom_site_label_2
    _geom_angle_atom_site_label_3
    _geom_angle_site_symmetry_1
    _geom_angle_site_symmetry_2
    _geom_angle_site_symmetry_3
    _geom_angle
    _geom_angle_publ_flag
    C1 O1 C2 . . . 117.44(15) no
    C5 O2 C8 . . . 117.16(13) no
    O1 C2 C3 . . . 116.64(15) no
    O1 C2 C7 . . . 124.21(15) no
    C3 C2 C7 . . . 119.16(16) no
    C2 C3 C4 . . . 121.10(16) no
    C3 C4 C5 . . . 119.81(15) no
    O2 C5 C4 . . . 124.55(14) no
    O2 C5 C6 . . . 116.53(15) no
    C4 C5 C6 . . . 118.91(15) no
    C5 C6 C7 . . . 121.42(16) no
    C2 C7 C6 . . . 119.60(15) no
    O2 C8 C8 . . 2_554 109.61(14) no
    O1 C1 H1A . . . 109.00 no
    O1 C1 H1B . . . 109.00 no
    O1 C1 H1C . . . 109.00 no
    H1A C1 H1B . . . 109.00 no
    H1A C1 H1C . . . 110.00 no
    H1B C1 H1C . . . 110.00 no
    C2 C3 H3 . . . 119.00 no
    C4 C3 H3 . . . 119.00 no
    C3 C4 H4 . . . 120.00 no
    C5 C4 H4 . . . 120.00 no
    C5 C6 H6 . . . 119.00 no
    C7 C6 H6 . . . 119.00 no
    C2 C7 H7 . . . 120.00 no
    C6 C7 H7 . . . 120.00 no
    O2 C8 H8A . . . 110.00 no
    O2 C8 H8B . . . 110.00 no
    H8A C8 H8B . . . 108.00 no
    C8 C8 H8A 2_554 . . 110.00 no
    C8 C8 H8B 2_554 . . 110.00 no
loop_
    _geom_torsion_atom_site_label_1
    _geom_torsion_atom_site_label_2
    _geom_torsion_atom_site_label_3
    _geom_torsion_atom_site_label_4
    _geom_torsion_site_symmetry_1
    _geom_torsion_site_symmetry_2
    _geom_torsion_site_symmetry_3
    _geom_torsion_site_symmetry_4
    _geom_torsion
    _geom_torsion_publ_flag
    C1 O1 C2 C3 . . . . 178.49(16) no
    C1 O1 C2 C7 . . . . -1.2(2) no
    C8 O2 C5 C4 . . . . -1.2(2) no
    C8 O2 C5 C6 . . . . 179.96(15) no
    C5 O2 C8 C8 . . . 2_554 175.16(13) no
    O1 C2 C3 C4 . . . . -179.60(16) no
    C7 C2 C3 C4 . . . . 0.1(3) no
    O1 C2 C7 C6 . . . . 179.87(16) no
    C3 C2 C7 C6 . . . . 0.2(3) no
    C2 C3 C4 C5 . . . . -0.3(3) no
    C3 C4 C5 O2 . . . . -178.66(16) no
    C3 C4 C5 C6 . . . . 0.2(3) no
    O2 C5 C6 C7 . . . . 179.05(15) no
    C4 C5 C6 C7 . . . . 0.1(2) no
    C5 C6 C7 C2 . . . . -0.3(3) no
    O2 C8 C8 O2 . . 2_554 2_554 69.45(16) no
loop_
    _geom_hbond_atom_site_label_D
    _geom_hbond_atom_site_label_H
    _geom_hbond_atom_site_label_A
    _geom_hbond_site_symmetry_A
    _geom_hbond_distance_DH
    _geom_hbond_distance_HA
    _geom_hbond_distance_DA
    _geom_hbond_angle_DHA
    _geom_hbond_publ_flag
    C1 H1B O1 7_566 0.96 2.60 3.453(2) 148 yes
    C6 H6 O2 3_575 0.93 2.59 3.490(2) 163 yes
data_gobal
_journal_date_recd_electronic     2013-03-12
_journal_date_accepted     2013-03-13
_journal_name_full     'Acta Crystallographica, Section E'
_journal_year     2013
_journal_volume     69
_journal_issue      4
_journal_page_first     o547
_journal_page_last     o547
_journal_paper_category     QO
_journal_paper_doi     10.1107/S1600536813007009
_journal_coeditor_code     SU2572
_publ_contact_author
;
Qiang Chen
High Technology Research Institute of Nanjing University,
Changzhou 213162
Jiangsu
People's Republic of China
;
_publ_contact_author_email     wkcoool@yahoo.cn
_publ_section_title
;
1,2-Bis(4-methoxyphenoxy)ethane
;
loop_
    _publ_author_name
    _publ_author_address
    'Jun Ji'
;
School of Petrochemical Engineering,
Changzhou University
Changzhou 213164
Jiangsu
People's Republic of China
;
    'XiuQin Zhang'
;
High Technology Research Institute of Nanjing University,
Changzhou 213162
Jiangsu
People's Republic of China
;
    'Kai Wang'
;
High Technology Research Institute of Nanjing University,
Changzhou 213162
Jiangsu
People's Republic of China
;
    'ChaoFan Ju'
;
School of Petrochemical Engineering,
Changzhou University
Changzhou 213164
Jiangsu
People's Republic of China
;
    'Qiang Chen'
;
High Technology Research Institute of Nanjing University,
Changzhou 213162
Jiangsu
People's Republic of China
;
