# Supplementary material for: 1,2-Bis(4-meth­oxy­phen­oxy)ethane
Source: Acta Crystallogr Sect E Struct Rep Online. 2013 Mar 16;69(Pt 4):o547. doi: 10.1107/S1600536813007009 (PMC3629599; doi:10.1107/S1600536813007009)
Supplement: Supplementary file 2 [file e-69-0o547-Isup2.hkl]

# 
# h,k,l, Fc-squared, Fo-squared, sigma(Fo-squared) and status flag 
# 
data_I
_shelx_title ' ZXQ072013 in Cc             New: C2/c' 
_shelx_refln_list_code          4 
_shelx_F_calc_maximum      260.26 
_exptl_crystal_F_000       584.00 
_reflns_d_resolution_high  0.8257 
 
loop_ 
 _symmetry_equiv_pos_as_xyz 
 'x, y, z' 
 '-x, y, -z+1/2' 
 'x+1/2, y+1/2, z' 
 '-x+1/2, y+1/2, -z+1/2' 
 '-x, -y, -z' 
 'x, -y, z-1/2' 
 '-x+1/2, -y+1/2, -z' 
 'x+1/2, -y+1/2, z-1/2' 
 
_cell_length_a    26.0730 
_cell_length_b     5.5538 
_cell_length_c     9.7591 
_cell_angle_alpha  90.000 
_cell_angle_beta  102.211 
_cell_angle_gamma  90.000 
 
_shelx_F_squared_multiplier     1.000 
 
loop_ 
 _refln_index_h 
 _refln_index_k 
 _refln_index_l 
 _refln_F_squared_calc 
 _refln_F_squared_meas 
 _refln_F_squared_sigma 
 _refln_observed_status 
   2   0   0     1661.48     1698.15     59.46 o 
   4   0   0     2314.57     2489.08     43.27 o 
   6   0   0     1445.72     1433.09     30.54 o 
   8   0   0     2409.23     2420.08     58.80 o 
  12   0   0     2764.02     2889.31     61.67 o 
  14   0   0        2.46        1.98      1.19 o 
  16   0   0      974.36     1009.39     23.09 o 
  18   0   0      655.93      695.72     16.79 o 
  20   0   0      278.10      282.55     11.88 o 
  22   0   0     6427.72     6548.02    139.12 o 
  24   0   0       34.98       39.47      3.45 o 
  26   0   0     1010.46      989.56     23.96 o 
  28   0   0        0.18        6.73      3.51 o 
  30   0   0        7.62       19.03      4.68 o 
   1   1   0     1317.23     1233.98     49.59 o 
   3   1   0     4612.00     4552.64     65.11 o 
   5   1   0        0.97        2.04      0.59 o 
   7   1   0     8251.61     8834.54    130.85 o 
   9   1   0      628.70      641.35     14.19 o 
  11   1   0      154.38      177.74      3.72 o 
  13   1   0       12.98       14.63      1.27 o 
  15   1   0     2492.67     2533.57     38.76 o 
  17   1   0       44.50       52.08      2.28 o 
  19   1   0       56.08       61.68      2.52 o 
  21   1   0       10.30        7.07      1.45 o 
  23   1   0      210.71      200.58      5.02 o 
  25   1   0      191.98      190.04      5.06 o 
  27   1   0       21.99       23.17      5.71 o 
  29   1   0       38.44       45.33      5.86 o 
   0   2   0      661.16        0.30      0.30 o 
   2   2   0        0.60        0.15      0.48 o 
   4   2   0     1282.93     1323.43     27.45 o 
   6   2   0      436.69      507.02      9.51 o 
   8   2   0     2354.61     2619.80     39.79 o 
  10   2   0      378.14      432.43      7.62 o 
  12   2   0      394.97      475.51      8.46 o 
  14   2   0      353.87      415.90      7.68 o 
  16   2   0      174.32      188.84      4.48 o 
  18   2   0      420.33      413.24      8.02 o 
  20   2   0       18.88       22.62      1.93 o 
  22   2   0        1.04        1.53      1.35 o 
  24   2   0        1.76        4.10      4.10 o 
  26   2   0        1.67        0.00      1.71 o 
  28   2   0        0.36        2.10      2.37 o 
   1   3   0       41.61       41.19      4.39 o 
   3   3   0      330.74      412.31     10.28 o 
   5   3   0       34.23       59.71      2.48 o 
   7   3   0       57.68       66.44      3.44 o 
   9   3   0        0.19        0.94      0.66 o 
  11   3   0       23.11       28.01      2.01 o 
  13   3   0        0.25        0.97      0.82 o 
  15   3   0        1.41        0.00      1.06 o 
  17   3   0        1.43        2.12      1.52 o 
  19   3   0      101.27       84.23      3.30 o 
  21   3   0       25.55       22.85      2.17 o 
  23   3   0       38.83       33.57      2.62 o 
  25   3   0        0.84        0.00      1.43 o 
  27   3   0        2.72        0.00      3.07 o 
   0   4   0     1900.83        0.00      0.89 o 
   2   4   0        3.17        0.00      0.83 o 
   4   4   0      132.10      173.24      6.01 o 
   6   4   0      121.38      123.33      4.97 o 
   8   4   0       60.32       57.73      2.92 o 
  10   4   0       56.19       63.03      2.76 o 
  12   4   0      254.80      274.72      6.18 o 
  14   4   0       33.80       41.09      2.52 o 
  16   4   0       61.59       59.64      3.03 o 
  18   4   0      109.15       98.48      3.75 o 
  20   4   0        0.00        2.37      2.37 o 
  22   4   0      144.16      178.19      5.31 o 
  24   4   0        0.02        0.00      2.70 o 
   1   5   0      372.80      428.43     11.93 o 
   3   5   0     1514.91     1648.74     36.65 o 
   5   5   0      233.87      241.66      8.09 o 
   7   5   0       39.91       50.07      3.83 o 
   9   5   0        2.13        0.43      1.90 o 
  11   5   0        0.33        2.81      1.61 o 
  13   5   0        1.03        0.00      1.99 o 
  15   5   0       18.82       21.38      2.29 o 
  17   5   0        1.81        1.77      1.66 o 
  19   5   0      714.95      745.33     14.28 o 
   0   6   0      116.63       99.61      7.62 o 
   2   6   0        0.99        0.43      2.93 o 
   4   6   0      410.66      429.64     12.76 o 
   6   6   0       31.52       37.93      3.83 o 
   8   6   0        0.58        2.38      2.11 o 
  10   6   0       39.83       52.58      4.54 o 
  12   6   0      108.04      128.00      6.42 o 
 -29   1   1      133.32      122.21      8.20 o 
 -27   1   1        0.24        1.12      2.37 o 
 -25   1   1     1572.03     1521.38     36.85 o 
 -23   1   1       56.11       56.97      2.68 o 
 -21   1   1       48.79       47.58      2.66 o 
 -19   1   1      132.65      144.14      3.78 o 
 -17   1   1      211.90      250.20      5.18 o 
 -15   1   1        0.11        0.00      0.75 o 
 -13   1   1        0.50        2.05      0.93 o 
 -11   1   1     1435.43     1501.26     39.75 o 
  -9   1   1     1171.58     1212.12     25.22 o 
  -7   1   1      475.17      477.60     14.86 o 
  -5   1   1      587.76      591.87      9.04 o 
  -3   1   1    45627.02    42663.27    826.82 o 
  -1   1   1        8.00        5.58      0.41 o 
   1   1   1     3877.42     3472.26    223.53 o 
   3   1   1      155.52      143.52      2.60 o 
   5   1   1     3074.50     3133.69     41.47 o 
   7   1   1       20.93       21.71      0.81 o 
   9   1   1      120.69      115.09      3.10 o 
  11   1   1      102.85      158.72      3.55 o 
  13   1   1     1042.38     1209.44     19.21 o 
  15   1   1     1533.98     1733.09     27.11 o 
  17   1   1        2.06        1.87      1.27 o 
  19   1   1     1772.56     1801.33     28.49 o 
  21   1   1      113.36      116.65      3.73 o 
  23   1   1      971.16      923.83     15.98 o 
  25   1   1        0.02        1.78      1.40 o 
  27   1   1       53.37       54.70      3.06 o 
  29   1   1        3.73        8.78      2.69 o 
 -28   2   1        0.02        1.51      2.37 o 
 -26   2   1        2.06        0.00      2.64 o 
 -24   2   1       33.51       36.28      3.01 o 
 -22   2   1       59.50       64.19      2.93 o 
 -20   2   1        3.38        3.36      1.30 o 
 -18   2   1      334.95      386.14      7.49 o 
 -16   2   1       10.87       10.21      1.69 o 
 -14   2   1        6.17        3.19      1.01 o 
 -12   2   1       12.06       19.54      1.14 o 
 -10   2   1     1610.71     1767.21     23.94 o 
  -8   2   1      125.87      123.36      5.01 o 
  -6   2   1        7.10        5.42      1.44 o 
  -4   2   1       36.54       48.90      2.69 o 
  -2   2   1     1015.91     1135.21     19.99 o 
   0   2   1     1974.97     2113.81     61.90 o 
   2   2   1      164.65        0.15      0.21 o 
   4   2   1      376.40      383.48      7.74 o 
   6   2   1      319.46      359.30      7.45 o 
   8   2   1      898.55     1009.71     16.11 o 
  10   2   1        2.87        2.58      0.89 o 
  12   2   1      649.62      662.88     11.32 o 
  14   2   1       16.73       16.89      1.53 o 
  16   2   1       27.12       27.89      1.94 o 
  18   2   1        0.42        2.21      1.26 o 
  20   2   1      197.25      181.89      4.79 o 
  22   2   1      162.41      162.66      4.61 o 
  24   2   1      138.00      138.93      4.34 o 
  26   2   1       10.46        4.21      1.66 o 
  28   2   1       16.01       24.65      3.73 o 
 -27   3   1        0.46        0.00      2.38 o 
 -25   3   1       14.20       12.56      3.09 o 
 -23   3   1       11.20        9.13      1.82 o 
 -21   3   1      507.30      466.93      8.15 o 
 -19   3   1      162.54      144.22      4.13 o 
 -17   3   1       94.51       83.03      3.04 o 
 -15   3   1        4.90        3.69      1.52 o 
 -13   3   1       11.89        8.71      1.42 o 
 -11   3   1      112.85      138.61      3.04 o 
  -9   3   1      257.84      261.37      4.50 o 
  -7   3   1      827.49      959.87     17.88 o 
  -5   3   1        5.68        5.09      1.06 o 
  -3   3   1      110.05       88.28      3.52 o 
  -1   3   1        0.06        0.88      1.17 o 
   1   3   1     1940.56     2104.58    108.02 o 
   3   3   1      423.21      336.88     50.85 o 
   5   3   1     2947.17     3320.76     60.61 o 
   7   3   1       82.79       97.39      3.37 o 
   9   3   1        9.90        8.12      1.16 o 
  11   3   1        6.56        7.55      1.20 o 
  13   3   1       38.04       35.69      2.16 o 
  15   3   1      157.79      140.14      4.05 o 
  17   3   1       12.75        9.81      1.62 o 
  19   3   1       15.29       14.04      2.28 o 
  21   3   1        0.08        0.00      1.36 o 
  23   3   1       22.15       23.32      2.35 o 
  25   3   1        0.21        0.00      1.56 o 
 -24   4   1       40.08       32.32      5.56 o 
 -22   4   1      316.89      287.64      6.88 o 
 -20   4   1       20.13       20.28      2.11 o 
 -18   4   1       17.93       19.31      1.94 o 
 -16   4   1        0.68        0.05      1.19 o 
 -14   4   1       42.08       37.66      3.13 o 
 -12   4   1        3.22        3.62      1.27 o 
 -10   4   1      171.25      214.14      5.37 o 
  -8   4   1      155.00      177.79      5.23 o 
  -6   4   1     2559.05     2810.68     59.29 o 
  -4   4   1      868.93      980.18     22.39 o 
  -2   4   1       20.90       20.94      2.28 o 
   0   4   1      365.36        0.00      0.88 o 
   2   4   1      251.35        0.00      0.62 o 
   4   4   1      107.36        0.00      1.17 o 
   6   4   1        3.73        2.85      1.62 o 
   8   4   1       22.62       28.30      4.25 o 
  10   4   1        0.09        0.00      1.06 o 
  12   4   1        1.89        0.00      1.12 o 
  14   4   1        2.37        0.87      1.27 o 
  16   4   1     1170.38     1175.61     19.97 o 
  18   4   1      228.41      248.43      6.93 o 
  20   4   1      302.96      306.39      6.43 o 
  22   4   1        3.80        4.23      2.24 o 
  24   4   1       11.56       13.19      2.50 o 
 -21   5   1       26.16       27.12      2.73 o 
 -19   5   1        0.92        2.02      1.91 o 
 -17   5   1       12.95       10.88      2.20 o 
 -15   5   1        4.27        1.80      1.49 o 
 -13   5   1        0.59        0.00      1.35 o 
 -11   5   1        1.02        1.64      1.39 o 
  -9   5   1        3.57        0.59      1.83 o 
  -7   5   1      282.13      297.89      9.23 o 
  -5   5   1       13.12       13.89      2.58 o 
  -3   5   1     1073.39     1199.97     27.71 o 
  -1   5   1        0.00        0.00      1.75 o 
   1   5   1      404.73      436.10     14.67 o 
   3   5   1        6.41        8.21      2.17 o 
   5   5   1       72.53       72.08      4.24 o 
   7   5   1        5.58        8.52      2.37 o 
   9   5   1       13.26        7.87      2.93 o 
  11   5   1        0.03        0.91      1.71 o 
  13   5   1        2.50        2.72      2.02 o 
  15   5   1        0.46        1.00      1.58 o 
  17   5   1        0.34        3.01      1.87 o 
  19   5   1       97.13      127.48      4.79 o 
 -14   6   1       36.46       46.82      3.64 o 
 -12   6   1        4.47        3.95      1.88 o 
 -10   6   1        6.81        4.54      2.48 o 
  -8   6   1        6.33       10.56      6.59 o 
  -6   6   1      160.25      194.54      7.77 o 
  -4   6   1       36.09       39.73      4.03 o 
  -2   6   1       86.98       98.74      5.57 o 
   0   6   1      270.01      314.85     10.26 o 
   2   6   1      151.93      163.64      9.52 o 
   4   6   1      101.90       91.75      5.25 o 
   6   6   1        0.23        1.01      2.04 o 
   8   6   1        8.17        7.04      2.53 o 
  10   6   1        0.95        0.00      2.64 o 
  12   6   1       46.18       55.27      3.88 o 
 -30   0   2       18.24       21.96      5.27 o 
 -28   0   2     2417.05     2284.45     76.45 o 
 -26   0   2       89.08      102.53      8.20 o 
 -24   0   2        0.43        0.88      3.22 o 
 -22   0   2       61.47       56.53      6.15 o 
 -20   0   2        0.54        0.00      2.64 o 
 -18   0   2      304.24      262.03      7.33 o 
 -16   0   2      153.76      133.52      4.28 o 
 -14   0   2     1408.32     1448.12     42.42 o 
 -12   0   2     3636.54     3819.06    109.44 o 
 -10   0   2     4546.69     4803.27    101.00 o 
  -8   0   2      840.04      879.21     28.75 o 
  -6   0   2    67736.67    54224.73   1671.75 o 
  -4   0   2      440.55      451.42      7.05 o 
  -2   0   2     4215.00     4306.74    130.20 o 
   0   0   2        3.66        5.57      0.49 o 
   2   0   2        4.59        4.56      0.63 o 
   4   0   2      918.62      969.49     17.15 o 
   6   0   2     3460.91     3640.88     79.98 o 
   8   0   2      355.74      412.26      9.88 o 
  10   0   2     7457.13     8389.05    176.18 o 
  12   0   2     6772.94     7879.24    165.71 o 
  14   0   2       26.35       49.29      3.00 o 
  16   0   2     2956.49     3049.26     65.88 o 
  18   0   2      360.92      368.78     10.27 o 
  20   0   2     1029.73     1114.50     26.23 o 
  22   0   2        0.12        0.00      1.54 o 
  24   0   2        3.31        6.90      2.17 o 
  26   0   2        0.58        0.15      1.86 o 
  28   0   2      100.88      109.53      5.69 o 
 -31   1   2       15.58       21.81      3.73 o 
 -29   1   2       40.33       43.85      4.69 o 
 -27   1   2      232.93      219.71     14.80 o 
 -25   1   2      342.44      345.87     11.41 o 
 -23   1   2        0.08        0.00      4.98 o 
 -21   1   2      213.39      217.56      4.85 o 
 -19   1   2        0.30        1.16      0.89 o 
 -17   1   2      156.02      160.32      4.12 o 
 -15   1   2       19.78       16.92      1.33 o 
 -13   1   2     2472.97     2654.49     40.13 o 
 -11   1   2       42.94       53.73      1.77 o 
  -9   1   2      239.37      277.89      5.37 o 
  -7   1   2     1783.08     1867.99     28.13 o 
  -5   1   2    20545.16    20731.61    273.72 o 
  -3   1   2    17022.39    17451.21    230.44 o 
  -1   1   2     2514.10     2676.95     35.48 o 
   1   1   2     1248.68     1260.57     18.87 o 
   3   1   2      705.64      369.77     12.14 o 
   5   1   2      157.36      174.30      3.13 o 
   7   1   2      266.48      319.78      4.94 o 
   9   1   2     4342.30     4975.32     84.95 o 
  11   1   2       29.14       34.15      1.97 o 
  13   1   2        0.03        0.00      0.86 o 
  15   1   2        9.95       10.28      1.73 o 
  17   1   2     1837.35     1757.50     27.79 o 
  19   1   2      745.13      748.60     13.05 o 
  21   1   2      719.01      714.92     12.67 o 
  23   1   2       48.88       54.20      3.34 o 
  25   1   2        0.51        1.96      1.45 o 
  27   1   2        2.76        2.30      1.71 o 
 -30   2   2        0.44        0.00      2.37 o 
 -28   2   2        6.93        2.51      2.74 o 
 -26   2   2        0.82        0.00      2.25 o 
 -24   2   2       49.40       48.24      4.42 o 
 -22   2   2       41.90       37.34      2.75 o 
 -20   2   2      635.25      614.55     10.98 o 
 -18   2   2      192.42      188.67      5.01 o 
 -16   2   2        9.47        8.74      2.22 o 
 -14   2   2       10.14       13.99      1.38 o 
 -12   2   2      122.61      143.19      2.83 o 
 -10   2   2      642.79      681.08     11.09 o 
  -8   2   2        0.13        0.00      0.42 o 
  -6   2   2     1188.60     1326.81     23.34 o 
  -4   2   2       23.34       31.07      1.42 o 
  -2   2   2      807.31      798.62     14.42 o 
   0   2   2      160.44      174.83      4.01 o 
   2   2   2    12199.14    12954.78    338.37 o 
   6   2   2       70.36       69.38      2.13 o 
   8   2   2      174.94      154.70      4.17 o 
  10   2   2       20.50        9.69      1.09 o 
  12   2   2      284.95      346.67      6.71 o 
  14   2   2      125.07      136.76      3.69 o 
  16   2   2       63.64       58.22      2.66 o 
  18   2   2      141.46      131.41      3.99 o 
  20   2   2      969.28      933.18     16.17 o 
  22   2   2        0.04        0.00      1.36 o 
  24   2   2      445.95      424.54      8.91 o 
  26   2   2       25.12       22.98      2.62 o 
 -27   3   2        0.72        3.13      2.67 o 
 -25   3   2       30.23       22.84      6.44 o 
 -23   3   2       25.11       24.17      3.95 o 
 -21   3   2       22.31       25.89      2.59 o 
 -19   3   2       23.37       27.57      2.27 o 
 -17   3   2      487.63      509.22      9.50 o 
 -15   3   2        8.62       11.51      1.36 o 
 -13   3   2        0.67        4.03      1.09 o 
 -11   3   2        1.74        2.73      0.73 o 
  -9   3   2      701.00      760.88     11.23 o 
  -7   3   2      752.48      754.75     14.36 o 
  -5   3   2      975.68     1004.32     18.54 o 
  -3   3   2        5.79       10.38      1.04 o 
  -1   3   2      592.87      789.24     17.90 o 
   1   3   2      745.58      929.49     20.73 o 
   3   3   2      110.43      107.86      4.04 o 
   5   3   2     1936.28     1665.16     50.86 o 
   7   3   2       26.46       38.36      3.45 o 
   9   3   2       24.89       21.44      1.59 o 
  11   3   2        0.19        0.00      0.99 o 
  13   3   2      122.99      138.52      3.91 o 
  15   3   2       73.03       71.74      3.71 o 
  17   3   2      552.28      577.87     10.93 o 
  19   3   2       31.91       39.52      2.63 o 
  21   3   2       65.57       59.49      3.25 o 
  23   3   2       68.30       64.34      4.05 o 
  25   3   2        6.58        8.48      2.24 o 
 -24   4   2      152.56      149.07      9.52 o 
 -22   4   2       51.23       42.59      4.54 o 
 -20   4   2        0.41        2.75      1.47 o 
 -18   4   2       42.65       46.60      3.13 o 
 -16   4   2       19.40       17.44      2.45 o 
 -14   4   2       14.46       19.10      1.91 o 
 -12   4   2       35.52       33.50      2.23 o 
 -10   4   2       34.64       28.56      2.10 o 
  -8   4   2       47.06       61.32      3.02 o 
  -6   4   2     1506.53     1574.53     28.78 o 
  -4   4   2        1.12        0.00      1.54 o 
  -2   4   2      353.21      422.08     11.10 o 
   0   4   2       41.30       50.48      3.29 o 
   2   4   2      121.03       60.66      4.69 o 
   4   4   2       10.72        2.64      1.61 o 
   6   4   2       47.32       39.22      3.09 o 
   8   4   2        5.46        5.22      2.20 o 
  10   4   2       83.43       73.05      2.96 o 
  12   4   2       15.66       10.59      1.46 o 
  14   4   2       28.04       37.71      2.55 o 
  16   4   2      381.11      409.43      8.74 o 
  18   4   2        2.08        1.63      2.58 o 
  20   4   2        0.79        0.00      1.65 o 
  22   4   2        0.24        0.00      1.67 o 
 -21   5   2        0.30        0.95      2.07 o 
 -19   5   2        1.50        0.00      1.58 o 
 -17   5   2       57.73       83.47      3.77 o 
 -15   5   2        1.02        0.00      1.37 o 
 -13   5   2        1.47        2.71      1.48 o 
 -11   5   2       25.95       27.55      2.32 o 
  -9   5   2     1623.74     1796.42     39.68 o 
  -7   5   2      412.63      467.88     12.87 o 
  -5   5   2        0.81        3.26      2.04 o 
  -3   5   2      210.82      254.46      8.79 o 
  -1   5   2      122.61      142.51      5.79 o 
   1   5   2        0.77        0.00      1.90 o 
   3   5   2        1.23        1.12      1.75 o 
   5   5   2       39.36       49.22      3.92 o 
   7   5   2       21.10       22.10      3.07 o 
   9   5   2      269.41      298.87     15.25 o 
  11   5   2        8.13        7.45      1.97 o 
  13   5   2      821.93      847.70     17.53 o 
  15   5   2       89.83       98.65      4.50 o 
  17   5   2      116.10      107.52      5.03 o 
 -14   6   2       56.41       65.87      5.31 o 
 -12   6   2        0.48        2.30      3.10 o 
 -10   6   2        1.01        0.13      2.64 o 
  -8   6   2        1.78        2.34      3.51 o 
  -6   6   2        5.54        2.61      2.37 o 
  -4   6   2       15.71       13.36      2.90 o 
  -2   6   2      456.35      469.35     13.59 o 
   0   6   2        8.28       14.73      2.90 o 
   2   6   2       36.73       35.10      5.86 o 
   4   6   2        4.30        4.83      2.28 o 
   6   6   2       60.54       69.55      5.86 o 
   8   6   2       23.26       27.77      3.58 o 
  10   6   2        0.51        2.79      1.90 o 
 -31   1   3      345.83      308.43     15.54 o 
 -29   1   3        4.23        7.47      2.90 o 
 -27   1   3       23.93       18.80      3.41 o 
 -25   1   3        1.66        0.04      2.04 o 
 -23   1   3      102.07      106.23     13.92 o 
 -21   1   3        6.50        7.23      2.32 o 
 -19   1   3        6.97        2.81      1.90 o 
 -17   1   3      120.48       96.71      6.45 o 
 -15   1   3      918.39      965.38     17.25 o 
 -13   1   3     1922.02     2054.92     31.22 o 
 -11   1   3        1.36        0.75      0.62 o 
  -9   1   3     5574.28     5979.03     88.67 o 
  -7   1   3      511.43      541.24      8.69 o 
  -5   1   3     4957.47     5282.04     78.30 o 
  -3   1   3        0.22        1.03      0.44 o 
  -1   1   3     2943.03     3160.24     47.05 o 
   1   1   3       69.47       40.74      2.93 o 
   3   1   3      367.09      365.20     12.38 o 
   5   1   3       52.12       53.39      1.42 o 
   7   1   3      990.25     1078.20     29.42 o 
   9   1   3     2793.48     3192.84     47.28 o 
  11   1   3      685.99      779.86     12.88 o 
  13   1   3      159.10      144.94      3.58 o 
  15   1   3      377.52      388.37      7.45 o 
  17   1   3     1604.69     1684.10     26.79 o 
  19   1   3        2.78        1.71      1.31 o 
  21   1   3      141.75      125.23      4.94 o 
  23   1   3        3.14        1.66      1.52 o 
  25   1   3        0.22        0.59      1.63 o 
  27   1   3        2.09        3.81      2.28 o 
 -30   2   3      100.20       93.67      9.96 o 
 -28   2   3      188.00      182.53      8.18 o 
 -26   2   3       52.92       49.21      6.00 o 
 -24   2   3       18.98       14.10      4.39 o 
 -22   2   3       13.81       13.56      2.93 o 
 -20   2   3      128.53      124.28      8.79 o 
 -18   2   3        1.68        0.37      1.06 o 
 -16   2   3      123.05      147.06      3.38 o 
 -14   2   3       16.62       12.68      1.30 o 
 -12   2   3       82.61       68.79      2.37 o 
 -10   2   3       52.12       59.50      2.66 o 
  -8   2   3     1401.78     1507.88     27.39 o 
  -6   2   3     1959.62     2152.24     46.23 o 
  -4   2   3     3366.93     3708.93     67.36 o 
  -2   2   3     1804.87     2295.25     34.24 o 
   0   2   3        2.91        0.06      0.63 o 
   2   2   3      422.04      422.31      8.37 o 
   4   2   3        3.20        2.73      0.61 o 
   6   2   3       44.71       33.20      1.30 o 
   8   2   3        1.21        2.46      0.62 o 
  10   2   3        0.48        0.00      0.74 o 
  12   2   3        4.57        5.16      1.09 o 
  14   2   3      171.50      146.44      3.94 o 
  16   2   3      159.64      165.24      4.39 o 
  18   2   3     1201.66     1165.01     19.48 o 
  20   2   3      364.18      335.68      8.47 o 
  22   2   3       41.15       36.33      3.94 o 
  24   2   3        1.14        2.95      3.04 o 
  26   2   3        0.91        2.68      1.80 o 
 -27   3   3      125.73      108.66      6.62 o 
 -25   3   3       40.68       37.22      6.74 o 
 -23   3   3      277.81      255.36      9.64 o 
 -21   3   3       19.11       14.43      3.81 o 
 -19   3   3        6.43        6.67      1.78 o 
 -17   3   3       11.56       12.40      1.50 o 
 -15   3   3        0.31        0.95      0.83 o 
 -13   3   3       11.34        9.79      1.92 o 
 -11   3   3       85.05       84.57      2.62 o 
  -9   3   3     1907.31     1963.25     29.82 o 
  -7   3   3       28.22       30.99      1.60 o 
  -5   3   3        1.08        0.00      0.74 o 
  -3   3   3       19.41       29.68      1.63 o 
  -1   3   3     3806.33     4341.92     72.96 o 
   1   3   3      134.63      129.04      4.92 o 
   3   3   3       49.06       56.21      3.22 o 
   5   3   3        3.81        1.51      1.32 o 
   7   3   3        0.22        0.00      0.49 o 
   9   3   3        3.20        3.72      1.16 o 
  11   3   3       23.34       24.88      2.03 o 
  13   3   3      770.62      783.14     13.71 o 
  15   3   3      219.64      210.85      5.33 o 
  17   3   3      614.33      608.79     13.33 o 
  19   3   3        0.63        2.40      1.65 o 
  21   3   3      265.96      259.21      7.50 o 
  23   3   3        1.33        0.93      1.78 o 
 -24   4   3        1.16        1.48      2.53 o 
 -22   4   3        8.66        6.02      2.74 o 
 -20   4   3       55.16       50.35      3.61 o 
 -18   4   3        1.09        0.57      1.35 o 
 -16   4   3        3.07        5.35      1.40 o 
 -14   4   3        5.38        4.27      1.44 o 
 -12   4   3     1811.00     1910.15     30.35 o 
 -10   4   3      663.39      723.82     13.54 o 
  -8   4   3     1152.97     1276.61     20.28 o 
  -6   4   3       58.56       58.48      2.36 o 
  -4   4   3       39.82       44.88      3.31 o 
  -2   4   3        0.05        0.00      1.46 o 
   0   4   3      150.18      160.84      7.77 o 
   2   4   3      535.00      594.80     14.85 o 
   4   4   3        4.89        8.54      4.25 o 
   6   4   3       73.75       80.60      4.21 o 
   8   4   3        0.06        2.35      1.93 o 
  10   4   3      524.75      537.29     17.62 o 
  12   4   3       71.73       79.15      3.69 o 
  14   4   3     1187.03     1251.30     24.56 o 
  16   4   3       71.02       75.93      4.08 o 
  18   4   3        5.01        7.48      2.07 o 
  20   4   3        0.46        1.10      1.82 o 
 -19   5   3       34.97       43.02      3.70 o 
 -17   5   3       77.90       93.76      3.91 o 
 -15   5   3       35.19       44.18      3.76 o 
 -13   5   3        1.44        3.44      1.53 o 
 -11   5   3        2.10        3.54      1.94 o 
  -9   5   3      143.78      147.24     10.84 o 
  -7   5   3        0.69        0.00      1.75 o 
  -5   5   3       31.83       35.92      3.41 o 
  -3   5   3        0.12        4.39      2.78 o 
  -1   5   3       10.04       17.79      2.67 o 
   1   5   3        0.00        0.00      1.54 o 
   3   5   3       11.76        8.27      3.51 o 
   5   5   3       24.50       26.15      3.20 o 
   7   5   3       70.06       83.66      4.75 o 
   9   5   3       48.26       58.91      3.53 o 
  11   5   3       16.40       17.48      2.95 o 
  13   5   3        2.65        1.51      2.64 o 
  15   5   3        0.12        0.00      2.25 o 
  17   5   3        4.55        8.11      3.37 o 
 -12   6   3       12.44       18.56      2.70 o 
 -10   6   3        0.94        2.39      2.04 o 
  -8   6   3       49.46       63.85      4.86 o 
  -6   6   3      116.98      156.59      9.52 o 
  -4   6   3      251.30      295.65      9.95 o 
  -2   6   3      196.75      225.08      8.38 o 
   0   6   3       26.23       18.38      3.09 o 
   2   6   3       51.26       40.25      4.03 o 
   4   6   3       16.50       11.89      3.37 o 
   6   6   3      140.40      121.86      6.15 o 
   8   6   3        2.87        1.76      2.32 o 
 -30   0   4        0.05        0.00      3.51 o 
 -28   0   4        3.00        4.68      3.81 o 
 -26   0   4        0.85        0.00      3.22 o 
 -24   0   4        7.10        8.49      3.81 o 
 -22   0   4       11.45       14.35      4.10 o 
 -20   0   4      354.67      342.47     15.26 o 
 -18   0   4     1727.86     1796.52     59.26 o 
 -16   0   4     2897.86     2930.44     93.34 o 
 -14   0   4      130.42      121.35      7.03 o 
 -12   0   4      599.71      658.54     23.26 o 
 -10   0   4       75.84       81.16      5.27 o 
  -8   0   4       73.19       43.74      1.77 o 
  -6   0   4       14.28       17.15      1.24 o 
  -4   0   4      870.37      894.08     30.60 o 
  -2   0   4        0.23        0.32      0.60 o 
   0   0   4      188.97      184.88      4.76 o 
   2   0   4      202.12      233.52      4.82 o 
   4   0   4     6190.46     6987.24    118.39 o 
   6   0   4     5402.20     6458.16     95.82 o 
   8   0   4     2029.54     2357.39     50.30 o 
  10   0   4       40.04       44.59      1.94 o 
  14   0   4       21.75       35.52      2.60 o 
  16   0   4       13.85       14.49      3.37 o 
  18   0   4      335.82      347.04     10.05 o 
  20   0   4        0.54        0.88      2.93 o 
  22   0   4        3.42        0.00      2.64 o 
  24   0   4        0.02        0.00      2.93 o 
  26   0   4       79.25      139.13      9.67 o 
 -29   1   4       25.84       29.67      5.71 o 
 -27   1   4        6.67        9.36      2.88 o 
 -25   1   4       10.10       10.66      2.79 o 
 -23   1   4       67.43       64.78      8.93 o 
 -21   1   4        0.26        0.00      1.96 o 
 -19   1   4       17.72       22.14      3.37 o 
 -17   1   4        0.07        0.00      1.68 o 
 -15   1   4       39.04       33.33      1.26 o 
 -13   1   4       53.57       54.50      1.56 o 
 -11   1   4     3375.90     3492.72     52.31 o 
  -9   1   4     2106.68     2322.55     31.10 o 
  -7   1   4     2472.76     2720.35     36.32 o 
  -5   1   4      956.48     1098.53     15.14 o 
  -3   1   4      384.74      451.72      6.70 o 
  -1   1   4     1250.31     1419.81     21.55 o 
   1   1   4      110.18      104.58      2.87 o 
   3   1   4       42.34       58.07      1.90 o 
   5   1   4       37.68       42.70      1.63 o 
   7   1   4      853.83      836.42     19.29 o 
   9   1   4        0.66        0.84      0.33 o 
  11   1   4     1148.12     1044.68     31.79 o 
  13   1   4      218.14      249.43      6.25 o 
  15   1   4      662.78      698.61     12.12 o 
  17   1   4       89.09       81.18      3.57 o 
  19   1   4      113.14       81.10      3.70 o 
  21   1   4      171.75      133.31      6.11 o 
  23   1   4       65.66       69.75      4.97 o 
  25   1   4        6.86        6.59      2.69 o 
 -28   2   4        0.04        0.00      5.42 o 
 -26   2   4      360.95      337.86     11.72 o 
 -24   2   4       71.07       70.38      5.13 o 
 -22   2   4       35.49       35.12      3.83 o 
 -20   2   4       99.46       92.89      9.08 o 
 -18   2   4        1.24        2.63      1.29 o 
 -16   2   4       40.77       40.00      3.04 o 
 -14   2   4       13.13       10.67      1.19 o 
 -12   2   4     2261.28     2259.37     34.63 o 
 -10   2   4      732.19      733.30     12.09 o 
  -8   2   4     5942.97     6311.29     93.93 o 
  -6   2   4        0.03        1.25      0.68 o 
  -4   2   4     5875.44     6903.81    100.96 o 
  -2   2   4      232.21      288.10      5.32 o 
   0   2   4       82.14       91.22      2.98 o 
   2   2   4      554.75      591.57      9.70 o 
   4   2   4      539.85      516.65      8.65 o 
   6   2   4      115.91      156.15      3.38 o 
  12   2   4     1195.55     1195.06     22.59 o 
  14   2   4     4861.68     4853.75     84.33 o 
  16   2   4       61.28       58.69      3.62 o 
  18   2   4      166.26      134.34      4.84 o 
  20   2   4        0.40        2.89      1.99 o 
  22   2   4       74.15       65.60      3.87 o 
  24   2   4        2.99        2.01      4.25 o 
 -27   3   4       62.93       60.77      5.46 o 
 -25   3   4       34.36       32.17      4.13 o 
 -23   3   4      331.76      313.64     11.09 o 
 -21   3   4        0.27        1.61      3.95 o 
 -19   3   4        1.04        1.66      1.89 o 
 -17   3   4        0.89        0.00      1.57 o 
 -15   3   4      264.00      293.85      5.32 o 
 -13   3   4      202.98      189.05      3.88 o 
 -11   3   4     1087.06     1113.78     16.00 o 
  -9   3   4       13.65       15.31      1.19 o 
  -7   3   4      987.06     1146.93     18.07 o 
  -5   3   4      662.52      818.04     13.33 o 
  -3   3   4      174.70      194.57      4.78 o 
  -1   3   4     2096.37     2324.40     40.01 o 
   1   3   4      126.46      117.91      5.43 o 
   3   3   4       50.17       70.17      2.25 o 
   5   3   4        7.33        9.90      1.14 o 
   7   3   4        5.27        4.42      2.27 o 
   9   3   4       14.62       14.37      1.70 o 
  11   3   4     1796.01     1905.34     34.93 o 
  13   3   4       74.71       79.04      3.82 o 
  15   3   4      464.85      444.11     10.50 o 
  17   3   4      248.96      229.11      7.15 o 
  19   3   4        7.87        7.81      2.71 o 
  21   3   4      136.03      144.96      5.58 o 
  23   3   4       89.31      106.41      5.50 o 
 -24   4   4        0.00        0.00      2.93 o 
 -22   4   4       49.77       59.42      5.86 o 
 -20   4   4       74.19       89.52      5.88 o 
 -18   4   4       40.48       36.66      4.13 o 
 -16   4   4       17.62       18.48      1.90 o 
 -14   4   4      119.57      124.69      3.82 o 
 -12   4   4      873.45      892.65     15.39 o 
 -10   4   4        1.61        0.00      0.94 o 
  -8   4   4       16.12       22.37      1.73 o 
  -6   4   4        0.27        0.01      0.94 o 
  -4   4   4       51.29       46.52      2.67 o 
  -2   4   4        0.50        1.50      1.12 o 
   0   4   4      219.96      229.12      8.50 o 
   2   4   4      137.67      129.52      5.46 o 
   4   4   4      307.53      300.42     15.25 o 
   6   4   4       26.16       23.60      2.88 o 
   8   4   4       85.98       91.82      4.96 o 
  10   4   4      373.59      358.53     10.89 o 
  12   4   4       33.01       34.55      3.71 o 
  14   4   4       23.23       21.47      3.09 o 
  16   4   4        0.70        0.00      1.51 o 
  18   4   4        6.44        9.58      2.25 o 
  20   4   4        1.26        1.27      2.03 o 
 -19   5   4       71.21       74.60      6.00 o 
 -17   5   4        2.76        1.26      2.37 o 
 -15   5   4      232.19      250.16      6.36 o 
 -13   5   4       41.90       42.91      2.78 o 
 -11   5   4       35.92       27.88      2.35 o 
  -9   5   4        2.78        1.50      3.66 o 
  -7   5   4        5.45        7.07      2.17 o 
  -5   5   4        1.38        0.00      1.90 o 
  -3   5   4        2.64        5.27      2.07 o 
  -1   5   4        7.31        8.38      2.37 o 
   1   5   4       19.77       16.94      3.51 o 
   3   5   4      193.15      177.41     13.19 o 
   5   5   4        1.48        1.19      3.37 o 
   7   5   4       74.05       78.09      5.13 o 
   9   5   4        1.21        0.84      2.11 o 
  11   5   4       81.10       80.08      8.49 o 
  13   5   4        0.01        1.15      2.38 o 
  15   5   4        0.82        0.00      4.54 o 
 -10   6   4        2.42        1.98      2.68 o 
  -8   6   4       16.84       18.94      3.11 o 
  -6   6   4        0.53        0.00      2.07 o 
  -4   6   4        0.34        0.11      2.34 o 
  -2   6   4        1.42        0.83      2.25 o 
   0   6   4        0.21        0.00      4.68 o 
   2   6   4        0.00        0.00      2.64 o 
   4   6   4        3.12        1.41      2.32 o 
   6   6   4       23.11       25.98      3.66 o 
 -29   1   5       79.97       85.45      5.88 o 
 -27   1   5       10.73       12.17      3.51 o 
 -25   1   5        0.00        0.00      2.04 o 
 -23   1   5        2.29        4.89      2.78 o 
 -21   1   5      170.13      173.82      8.94 o 
 -19   1   5      433.36      423.68     12.55 o 
 -17   1   5      124.77      121.52      5.49 o 
 -15   1   5       48.75       59.56      4.83 o 
 -13   1   5      240.32      240.67      4.39 o 
 -11   1   5     1042.15     1054.97     14.71 o 
  -9   1   5       17.33       19.67      1.23 o 
  -7   1   5     2477.74     2747.81     36.81 o 
  -5   1   5       57.31       64.88      2.31 o 
  -3   1   5       18.47       26.57      1.03 o 
  -1   1   5       42.38       48.96      1.28 o 
   1   1   5       13.96       14.36      1.14 o 
   3   1   5      706.74      832.73     13.21 o 
   5   1   5     1821.00     2038.59     30.49 o 
   7   1   5      190.89      248.69      4.98 o 
   9   1   5      218.78      213.58     13.18 o 
  11   1   5     1178.81     1234.09     30.37 o 
  13   1   5       14.44       16.30      1.84 o 
  15   1   5      378.73      308.51      7.98 o 
  17   1   5        4.04        2.20      1.86 o 
  19   1   5      146.38      128.02      6.11 o 
  21   1   5        0.50        0.00      1.86 o 
  23   1   5       10.76       13.18      2.79 o 
 -28   2   5        1.31        1.37      2.46 o 
 -26   2   5        7.49        8.27      3.00 o 
 -24   2   5        1.50        0.00      2.64 o 
 -22   2   5       38.61       36.01      2.83 o 
 -20   2   5        0.33        0.00      2.00 o 
 -18   2   5       93.69      118.80      4.22 o 
 -16   2   5        3.96        5.26      1.54 o 
 -14   2   5        0.59        0.58      0.79 o 
 -12   2   5       64.65       66.66      2.31 o 
 -10   2   5     1894.38     2038.53     31.36 o 
  -8   2   5     1561.54     1717.20     23.59 o 
  -6   2   5      405.78      467.69      7.32 o 
  -4   2   5        9.63       13.63      1.52 o 
  -2   2   5       17.81       20.79      1.30 o 
   0   2   5       34.83       35.30      1.69 o 
   2   2   5        1.70        0.69      0.64 o 
   4   2   5      157.17      138.09      3.06 o 
   6   2   5        0.56        0.00      0.50 o 
   8   2   5      569.43      572.42     11.21 o 
  10   2   5        5.78        6.29      1.35 o 
  12   2   5      618.04      599.82     13.29 o 
  14   2   5      288.01      299.84      9.91 o 
  16   2   5      389.41      365.41     10.54 o 
  18   2   5       35.21       29.37      3.50 o 
  20   2   5        0.76        1.92      2.04 o 
  22   2   5        0.07        4.83      2.28 o 
 -27   3   5        9.62        7.93      3.16 o 
 -25   3   5        4.12        2.90      3.66 o 
 -23   3   5        0.02        2.33      2.32 o 
 -21   3   5        0.28        0.51      2.04 o 
 -19   3   5       29.99       27.34      4.39 o 
 -17   3   5      215.42      204.48      7.49 o 
 -15   3   5     1986.94     2012.19     31.54 o 
 -13   3   5      441.63      441.39      7.36 o 
 -11   3   5     1892.57     1972.22     27.33 o 
  -9   3   5        1.53        1.73      0.91 o 
  -7   3   5      250.15      264.02      4.91 o 
  -5   3   5        1.93        0.99      1.01 o 
  -3   3   5       16.61       14.69      1.61 o 
  -1   3   5        0.02        0.00      0.96 o 
   1   3   5       10.79       12.61      1.61 o 
   3   3   5       22.74       25.81      1.62 o 
   5   3   5       11.07       12.87      1.48 o 
   7   3   5      766.50      814.96     19.87 o 
   9   3   5     1136.79     1156.73     26.99 o 
  11   3   5     2708.64     2777.89     60.02 o 
  13   3   5      162.78      159.06      8.79 o 
  15   3   5       63.87       58.86      3.71 o 
  17   3   5        1.98        2.00      1.67 o 
  19   3   5       52.25       49.26      5.71 o 
  21   3   5        1.10        2.82      2.58 o 
 -22   4   5       42.56       47.44      4.84 o 
 -20   4   5        0.49        3.37      5.42 o 
 -18   4   5       97.41      101.97      6.00 o 
 -16   4   5       33.35       35.96      4.00 o 
 -14   4   5      456.33      477.53      9.29 o 
 -12   4   5       43.86       41.67      2.14 o 
 -10   4   5       33.02       42.58      2.13 o 
  -8   4   5        4.21        3.40      1.31 o 
  -6   4   5      109.01      121.81      3.61 o 
  -4   4   5      357.60      388.58      8.69 o 
  -2   4   5       38.61       46.51      2.83 o 
   0   4   5       50.44       54.01      2.92 o 
   2   4   5       14.60       16.94      1.97 o 
   4   4   5       13.00        8.35      2.32 o 
   6   4   5        1.54        0.00      2.04 o 
   8   4   5      433.26      479.91     13.59 o 
  10   4   5       12.71       10.23      5.27 o 
  12   4   5       56.15       53.96      4.56 o 
  14   4   5       13.57       14.77      2.95 o 
  16   4   5        4.73        4.49      2.58 o 
  18   4   5       55.51       70.52     13.62 o 
 -17   5   5       15.70       14.80      3.50 o 
 -15   5   5       16.45       21.33      2.69 o 
 -13   5   5        8.39        9.90      1.86 o 
 -11   5   5       54.37       66.04      4.02 o 
  -9   5   5        0.28        0.00      1.50 o 
  -7   5   5       72.86       76.20      4.86 o 
  -5   5   5        1.86        1.07      1.83 o 
  -3   5   5      141.54      109.34      5.39 o 
  -1   5   5       24.11       16.27      2.88 o 
   1   5   5      186.87      167.70      7.04 o 
   3   5   5       82.35       88.96      5.05 o 
   5   5   5       64.74       73.42      4.84 o 
   7   5   5       50.01       70.01      4.85 o 
   9   5   5       29.46       32.20      3.79 o 
  11   5   5       45.18       56.18      5.12 o 
  13   5   5        4.04        2.75      2.80 o 
  -6   6   5       17.11       16.66      3.29 o 
  -4   6   5        1.23        4.09      2.46 o 
  -2   6   5        2.48        1.78      2.46 o 
   0   6   5       13.13        8.76      2.60 o 
   2   6   5        0.05        0.00      6.15 o 
 -28   0   6       57.48       64.72      7.61 o 
 -26   0   6       44.13       33.09      5.86 o 
 -24   0   6      128.48      125.99      8.79 o 
 -22   0   6      192.84      162.67      9.97 o 
 -20   0   6      134.17      143.00      9.08 o 
 -18   0   6       91.68       89.06      6.74 o 
 -16   0   6        7.59        7.61      3.22 o 
 -14   0   6      172.70      188.79      9.67 o 
 -12   0   6       34.79       38.07      4.39 o 
 -10   0   6     1949.22     2015.36     43.22 o 
  -8   0   6        0.59        1.25      0.51 o 
  -6   0   6      787.12      882.71     20.20 o 
  -4   0   6        5.21        9.10      1.12 o 
  -2   0   6        1.44        1.85      0.85 o 
   0   0   6      117.72      148.12      3.66 o 
   2   0   6     1083.17     1272.54     27.77 o 
   4   0   6      629.34      726.15     16.95 o 
   6   0   6      104.17       97.04      4.00 o 
   8   0   6        3.23        2.25      2.64 o 
  10   0   6        1.14        0.00      1.61 o 
  12   0   6      328.51      283.74      8.44 o 
  14   0   6       45.56       31.04      4.69 o 
  16   0   6     1033.72      795.87     28.56 o 
  18   0   6        1.09        2.05      2.93 o 
  20   0   6        4.72       12.00      4.10 o 
  22   0   6        0.16        3.22      3.22 o 
 -29   1   6       33.41       40.65      4.66 o 
 -27   1   6        9.80       12.41      3.20 o 
 -25   1   6      141.22      111.93      6.45 o 
 -23   1   6        0.64        0.00      5.56 o 
 -21   1   6      222.99      196.26      9.53 o 
 -19   1   6        0.98        5.69      2.32 o 
 -17   1   6        1.55        0.00      4.25 o 
 -15   1   6        3.78        3.52      1.39 o 
 -13   1   6        0.00        1.54      1.27 o 
 -11   1   6       54.66       59.30      1.74 o 
  -9   1   6      509.10      546.24      8.20 o 
  -7   1   6      575.73      663.92     12.96 o 
  -5   1   6        7.65        9.84      0.79 o 
  -3   1   6      430.63      480.70      7.30 o 
  -1   1   6      154.50      157.54      2.94 o 
   1   1   6     1092.82     1155.43     17.97 o 
   3   1   6        4.92        3.16      0.92 o 
   5   1   6      242.56      268.03      5.44 o 
   7   1   6        6.44        5.93      1.06 o 
   9   1   6      281.99      256.20      5.49 o 
  11   1   6        5.62       10.20      1.28 o 
  13   1   6      148.94      106.23      3.79 o 
  15   1   6      169.72      152.65      6.32 o 
  17   1   6       57.92       56.51      4.45 o 
  19   1   6        8.52       10.53      3.66 o 
  21   1   6       36.71       49.98      4.45 o 
 -28   2   6       11.71       16.85      4.39 o 
 -26   2   6       22.97       23.45     10.10 o 
 -24   2   6        1.36        0.00      2.93 o 
 -22   2   6       11.73       12.20      2.60 o 
 -20   2   6        3.21        0.14      1.59 o 
 -18   2   6      621.32      617.67     13.27 o 
 -16   2   6      870.77      874.01     17.56 o 
 -14   2   6     3741.47     3815.69     67.96 o 
 -12   2   6        1.17        0.00      1.09 o 
 -10   2   6      443.77      502.92      7.89 o 
  -8   2   6       10.54       14.48      1.33 o 
  -6   2   6       67.96       71.05      2.13 o 
  -4   2   6       53.02       65.36      1.99 o 
  -2   2   6       45.39       38.43      1.56 o 
   0   2   6      160.93      187.26      4.22 o 
   2   2   6      702.78      737.92     14.14 o 
   4   2   6       82.82       85.39      3.22 o 
   6   2   6     1915.58     1946.68     29.63 o 
   8   2   6     4982.16     5121.34     74.86 o 
  10   2   6      298.30      288.82      6.04 o 
  12   2   6       10.94        7.25      4.68 o 
  14   2   6        6.56        7.94      2.37 o 
  16   2   6        3.79        7.60      3.07 o 
  18   2   6        0.34        0.00      2.49 o 
  20   2   6       99.52      120.56      6.32 o 
 -25   3   6       18.22       27.68      3.94 o 
 -23   3   6        0.39        2.05      3.66 o 
 -21   3   6       36.68       37.99      4.21 o 
 -19   3   6        8.13        7.86      2.79 o 
 -17   3   6      472.80      517.37     11.62 o 
 -15   3   6       29.43       32.63      3.20 o 
 -13   3   6      762.96      738.68     12.88 o 
 -11   3   6      393.36      407.67      6.98 o 
  -9   3   6        0.00        0.82      0.95 o 
  -7   3   6      324.18      366.98      6.39 o 
  -5   3   6       59.84       63.73      3.73 o 
  -3   3   6      105.97      106.27      5.71 o 
  -1   3   6       63.23       68.00      3.13 o 
   1   3   6       70.79       51.49      2.34 o 
   3   3   6       14.82       16.28      2.37 o 
   5   3   6     1380.90     1434.36     26.42 o 
   7   3   6       34.78       32.73      3.54 o 
   9   3   6      753.77      758.75     19.23 o 
  11   3   6      212.42      231.25      8.39 o 
  13   3   6      163.11      159.74      7.04 o 
  15   3   6       27.45       27.17      3.41 o 
  17   3   6       62.87       68.80      5.28 o 
  19   3   6        0.61        1.74      2.37 o 
 -22   4   6       10.77       12.65      3.24 o 
 -20   4   6       16.79       16.84      3.50 o 
 -18   4   6      126.29      122.80      6.71 o 
 -16   4   6       14.00       18.79      4.25 o 
 -14   4   6       38.02       32.23      3.62 o 
 -12   4   6        6.58        6.34      1.98 o 
 -10   4   6        3.74        3.09      1.10 o 
  -8   4   6        3.20        3.95      1.19 o 
  -6   4   6      378.13      389.27      8.81 o 
  -4   4   6       58.77       59.30      5.42 o 
  -2   4   6      367.35      305.98      7.56 o 
   0   4   6       43.96       35.53      3.57 o 
   2   4   6        0.21        0.00      1.14 o 
   4   4   6       13.29       11.13      2.00 o 
   6   4   6       16.73        7.80      6.59 o 
   8   4   6       54.97       49.87      4.35 o 
  10   4   6       76.08       78.63      5.21 o 
  12   4   6      121.99      110.59      6.01 o 
  14   4   6        0.64        3.45      2.32 o 
 -15   5   6        3.06        1.32      3.81 o 
 -13   5   6        7.83       18.18      2.54 o 
 -11   5   6        4.62        4.07      1.68 o 
  -9   5   6        1.39        3.97      1.76 o 
  -7   5   6        0.16        0.00      2.62 o 
  -5   5   6       10.19       16.51      2.16 o 
  -3   5   6        3.65        7.49      1.80 o 
  -1   5   6        1.23        2.87      2.17 o 
   1   5   6       26.24       25.97      3.45 o 
   3   5   6        0.09        0.00      2.64 o 
   5   5   6        0.53        2.28      3.22 o 
   7   5   6        0.69        0.00      2.17 o 
   9   5   6        1.69        0.00      6.15 o 
 -27   1   7        4.76        0.12      2.93 o 
 -25   1   7       13.31       11.63      3.09 o 
 -23   1   7       26.39       23.26      3.62 o 
 -21   1   7        0.14        0.00      2.04 o 
 -19   1   7      101.93       95.78      4.03 o 
 -17   1   7      298.86      297.63     10.77 o 
 -15   1   7        4.48        3.23      1.59 o 
 -13   1   7      705.69      696.59     14.18 o 
 -11   1   7        4.87        5.26      1.38 o 
  -9   1   7      516.02      529.01     14.21 o 
  -7   1   7        1.36        1.39      0.71 o 
  -5   1   7       77.84       72.30      2.03 o 
  -3   1   7       11.47       16.64      1.05 o 
  -1   1   7      649.92      710.54     11.87 o 
   1   1   7      107.81      129.07      2.99 o 
   3   1   7      151.10      162.17      4.05 o 
   5   1   7      923.48      952.23     15.60 o 
   7   1   7      140.78      142.75      3.92 o 
   9   1   7      100.00       91.16      3.08 o 
  11   1   7       96.46       86.17      3.03 o 
  13   1   7      751.77      642.72     11.54 o 
  15   1   7        0.14        0.72      1.83 o 
  17   1   7       26.40       30.16      3.52 o 
  19   1   7        0.00        0.67      2.17 o 
 -26   2   7        1.07        0.00      2.64 o 
 -24   2   7      144.02      123.58      7.06 o 
 -22   2   7        0.00        1.29      1.65 o 
 -20   2   7      539.34      522.62     11.97 o 
 -18   2   7       40.99       42.55      3.01 o 
 -16   2   7        9.35        9.07      1.76 o 
 -14   2   7       80.76       79.89      3.42 o 
 -12   2   7      182.16      177.49      5.17 o 
 -10   2   7       17.69       21.47      1.43 o 
  -8   2   7       19.56       19.06      1.55 o 
  -6   2   7       44.08       44.67      1.83 o 
  -4   2   7        1.59        1.05      0.85 o 
  -2   2   7       66.07       82.27      2.48 o 
   0   2   7       38.35       42.90      2.25 o 
   2   2   7     1940.63     2048.40     38.54 o 
   4   2   7       13.80       16.19      1.92 o 
   6   2   7      200.20      193.16      4.67 o 
   8   2   7        3.65        4.31      1.19 o 
  10   2   7      153.22      154.44      5.22 o 
  12   2   7        7.94        5.67      2.25 o 
  14   2   7        2.02        2.06      1.96 o 
  16   2   7        1.60        3.07      2.07 o 
  18   2   7        0.31        2.81      2.37 o 
 -23   3   7       11.23       11.21      3.16 o 
 -21   3   7      261.87      246.74      9.62 o 
 -19   3   7      326.47      309.53      8.44 o 
 -17   3   7     1144.19     1099.15     21.97 o 
 -15   3   7       41.57       46.73      3.18 o 
 -13   3   7      105.17       85.91      3.74 o 
 -11   3   7        0.00        0.28      1.01 o 
  -9   3   7        1.00        0.30      0.94 o 
  -7   3   7        1.47        0.00      1.06 o 
  -5   3   7       89.11       70.95      2.81 o 
  -3   3   7       48.38       49.35      2.48 o 
  -1   3   7      185.04      181.59      4.53 o 
   1   3   7       11.29        9.27      1.43 o 
   3   3   7      503.91      509.38      9.46 o 
   5   3   7     1193.59     1239.12     23.48 o 
   7   3   7      397.00      409.13      9.75 o 
   9   3   7      387.48      371.84      9.29 o 
  11   3   7        3.39        3.86      2.25 o 
  13   3   7        3.31        1.38      2.11 o 
  15   3   7        1.00        0.00      2.04 o 
 -20   4   7        3.04        3.57      2.60 o 
 -18   4   7        0.01        0.00      2.37 o 
 -16   4   7      246.13      250.32      9.53 o 
 -14   4   7       66.28       64.85      3.79 o 
 -12   4   7       21.35       22.44      2.41 o 
 -10   4   7        3.57        3.48      1.61 o 
  -8   4   7       17.68       27.06      2.13 o 
  -6   4   7        4.53        1.09      1.26 o 
  -4   4   7       41.90       47.06      3.06 o 
  -2   4   7      195.38      184.83      5.68 o 
   0   4   7        1.62        1.80      1.24 o 
   2   4   7        1.15        1.74      1.54 o 
   4   4   7        0.71        0.04      1.50 o 
   6   4   7      492.83      535.04     27.00 o 
   8   4   7       50.60       52.62      4.75 o 
  10   4   7      283.30      289.54     24.04 o 
  12   4   7       11.34        5.25      3.37 o 
 -13   5   7       98.49      115.71      9.67 o 
 -11   5   7        0.00        1.46      3.51 o 
  -9   5   7       86.43       86.80      4.25 o 
  -7   5   7        0.36        1.20      1.65 o 
  -5   5   7       81.17       52.53      3.48 o 
  -3   5   7       21.09       16.07      2.28 o 
  -1   5   7       35.78       28.93      2.85 o 
   1   5   7        6.65        3.35      2.32 o 
   3   5   7        2.40        5.15      2.78 o 
   5   5   7        0.21        1.97      2.53 o 
 -26   0   8        0.28        2.64      3.51 o 
 -24   0   8        1.39        2.93      3.51 o 
 -22   0   8       17.46       17.86      4.39 o 
 -20   0   8       30.67       34.85      5.56 o 
 -18   0   8        7.47        5.56      3.22 o 
 -16   0   8      187.48      183.91      6.83 o 
 -14   0   8       90.58       89.36      4.45 o 
 -12   0   8     1771.14     1766.95     39.71 o 
 -10   0   8       27.89       28.73      2.69 o 
  -8   0   8      114.28      112.08      3.48 o 
  -6   0   8       28.39       34.42      2.08 o 
  -4   0   8        0.32        0.00      1.24 o 
  -2   0   8       15.40       16.81      2.17 o 
   0   0   8       20.48       19.73      2.37 o 
   2   0   8      380.53      384.26     13.94 o 
   4   0   8      446.52      452.64     12.13 o 
   6   0   8       52.60       51.22      4.69 o 
   8   0   8      181.80      166.49      6.38 o 
  10   0   8     2171.42     1877.05     41.55 o 
  12   0   8        7.89        9.17      2.17 o 
  14   0   8        0.29        1.50      1.83 o 
  16   0   8        1.72        4.10      3.22 o 
  18   0   8       29.76       44.80      6.44 o 
 -25   1   8        1.35        2.85      2.00 o 
 -23   1   8      304.67      284.61      7.98 o 
 -21   1   8       11.46       10.87      2.12 o 
 -19   1   8      448.49      454.63     10.77 o 
 -17   1   8       41.16       46.65      3.12 o 
 -15   1   8       43.58       44.12      3.01 o 
 -13   1   8       59.95       66.83      3.15 o 
 -11   1   8       26.49       24.70      1.88 o 
  -9   1   8      145.64      161.62      4.99 o 
  -7   1   8       28.13       28.87      1.61 o 
  -5   1   8       55.01       65.65      2.17 o 
  -3   1   8        7.84        9.25      1.15 o 
  -1   1   8      758.06      830.95     13.82 o 
   1   1   8        3.76        5.18      1.21 o 
   3   1   8     1998.26     1998.10     30.66 o 
   5   1   8       42.16       47.28      3.38 o 
   7   1   8        6.65        5.77      1.32 o 
   9   1   8       22.65       25.78      1.96 o 
  11   1   8       19.65       15.73      1.84 o 
  13   1   8       96.98       92.38      4.53 o 
  15   1   8       49.45       59.59      6.44 o 
  17   1   8        0.00        0.00      2.07 o 
 -24   2   8       49.75       44.83      3.65 o 
 -22   2   8      265.56      272.20      7.95 o 
 -20   2   8      751.07      724.11     15.72 o 
 -18   2   8        2.13        4.12      1.74 o 
 -16   2   8       22.59       20.74      2.30 o 
 -14   2   8        1.20        0.00      1.54 o 
 -12   2   8       16.55       14.78      1.88 o 
 -10   2   8        2.33        2.51      2.34 o 
  -8   2   8       14.68       12.30      1.73 o 
  -6   2   8       46.67       50.96      2.17 o 
  -4   2   8      831.55      816.64     12.34 o 
  -2   2   8       25.66       27.59      1.74 o 
   0   2   8      466.68      470.65      7.92 o 
   2   2   8     1100.96     1121.11     18.30 o 
   4   2   8      209.48      219.18      5.25 o 
   6   2   8        0.14        0.00      1.24 o 
   8   2   8       10.36       15.53      2.15 o 
  10   2   8        0.91        0.00      1.33 o 
  12   2   8        0.33        0.50      1.50 o 
  14   2   8       10.14        6.31      2.46 o 
  16   2   8        0.82        0.00      1.89 o 
 -21   3   8        7.63       10.06      3.02 o 
 -19   3   8      246.73      233.16      7.10 o 
 -17   3   8       86.67       78.87      5.96 o 
 -15   3   8       43.44       37.31      3.01 o 
 -13   3   8        2.64        3.92      1.95 o 
 -11   3   8        1.43        0.00      1.54 o 
  -9   3   8       65.24       66.07      3.25 o 
  -7   3   8       58.38       60.90      2.73 o 
  -5   3   8       81.88       69.44      2.59 o 
  -3   3   8       22.59       25.39      1.80 o 
  -1   3   8      250.75      253.31      5.81 o 
   1   3   8        3.29        3.72      1.32 o 
   3   3   8      370.96      403.63      9.76 o 
   5   3   8       38.44       40.89      5.22 o 
   7   3   8      209.13      211.74      7.01 o 
   9   3   8        0.30        2.33      1.54 o 
  11   3   8        0.02        0.13      2.64 o 
  13   3   8       19.14       26.37      3.71 o 
 -16   4   8       44.98       28.99      5.86 o 
 -14   4   8        3.16        5.61      2.64 o 
 -12   4   8      106.70      119.37      5.84 o 
 -10   4   8        6.88        7.32      2.25 o 
  -8   4   8       80.29       52.28      3.32 o 
  -6   4   8        6.98        6.18      1.54 o 
  -4   4   8       67.83       69.01      2.71 o 
  -2   4   8       19.38       20.62      2.40 o 
   0   4   8        6.12        9.15      1.92 o 
   2   4   8       18.83       14.51      3.21 o 
   4   4   8      171.31      166.73      7.60 o 
   6   4   8      199.94      180.72      6.31 o 
   8   4   8        2.25        4.98      2.67 o 
 -23   1   9      202.10      199.42      6.61 o 
 -21   1   9       18.01       20.64      2.58 o 
 -19   1   9       12.43       15.04      2.26 o 
 -17   1   9       33.14       32.29      3.43 o 
 -15   1   9      394.62      385.68     13.68 o 
 -13   1   9        3.18        3.65      1.55 o 
 -11   1   9        5.25        4.18      1.47 o 
  -9   1   9        0.69        2.06      1.30 o 
  -7   1   9       53.26       51.96      3.41 o 
  -5   1   9        2.96        1.08      0.98 o 
  -3   1   9      189.97      200.44      4.87 o 
  -1   1   9      561.79      557.51     10.24 o 
   1   1   9      611.15      609.04     11.09 o 
   3   1   9      119.57      123.79      3.87 o 
   5   1   9       71.15       73.60      3.17 o 
   7   1   9      590.72      564.42     10.66 o 
   9   1   9       11.80        9.87      2.20 o 
  11   1   9        0.83        0.00      1.18 o 
  13   1   9        0.25        0.40      1.59 o 
 -22   2   9      109.72       98.50      5.51 o 
 -20   2   9        4.76        3.92      2.44 o 
 -18   2   9        0.32        1.48      2.22 o 
 -16   2   9        0.00        0.00      1.57 o 
 -14   2   9       22.90       17.52      2.95 o 
 -12   2   9       10.41        6.88      2.17 o 
 -10   2   9        4.20        3.48      1.50 o 
  -8   2   9       11.51       11.28      1.84 o 
  -6   2   9        8.58       10.47      1.50 o 
  -4   2   9      451.26      455.87      8.80 o 
  -2   2   9       15.82       13.64      1.70 o 
   0   2   9      548.71      541.71     10.13 o 
   2   2   9        4.17        4.31      1.36 o 
   4   2   9        0.49        0.87      1.24 o 
   6   2   9        0.97        2.45      1.28 o 
   8   2   9       65.56       57.08      3.73 o 
  10   2   9       14.84       12.25      2.36 o 
  12   2   9        0.28        0.00      1.62 o 
 -19   3   9       28.57       19.95      3.24 o 
 -17   3   9        0.05        0.00      2.49 o 
 -15   3   9        0.40        1.17      3.22 o 
 -13   3   9        0.35        0.00      2.05 o 
 -11   3   9       78.81       54.24      4.33 o 
  -9   3   9        9.02        7.19      2.32 o 
  -7   3   9      440.25      430.26     13.89 o 
  -5   3   9       69.89       76.91      2.90 o 
  -3   3   9       14.83       15.82      1.82 o 
  -1   3   9       20.04       21.66      2.11 o 
   1   3   9       58.36       58.57      3.65 o 
   3   3   9       45.16       44.92      3.31 o 
   5   3   9        0.16        4.42      1.83 o 
   7   3   9        5.36        4.81      1.73 o 
   9   3   9        0.35        0.00      1.63 o 
 -12   4   9        1.83        3.27      2.25 o 
 -10   4   9        2.65        3.14      3.51 o 
  -8   4   9       22.04       16.17      2.88 o 
  -6   4   9        0.25        2.33      1.36 o 
  -4   4   9        4.62        2.73      1.51 o 
  -2   4   9        1.41        2.71      1.50 o 
   0   4   9      220.49      258.48      9.87 o 
   2   4   9        2.96        2.60      1.82 o 
 -22   0  10       61.89       62.81      4.96 o 
 -20   0  10       54.98       51.54      6.15 o 
 -18   0  10      532.51      480.82     19.37 o 
 -16   0  10        9.04        5.27      2.93 o 
 -14   0  10       14.25       20.20      3.81 o 
 -12   0  10        9.18        7.61      2.64 o 
 -10   0  10       18.80       23.43      3.81 o 
  -8   0  10        4.06        7.03      2.64 o 
  -6   0  10      232.48      241.26     11.43 o 
  -4   0  10      501.90      475.86     18.49 o 
  -2   0  10     1870.31     1878.91     41.49 o 
   0   0  10      904.19      937.13     22.67 o 
   2   0  10       16.89       18.78      2.79 o 
   4   0  10      713.19      675.22     17.56 o 
   6   0  10       30.73       29.90      4.25 o 
   8   0  10        0.43        6.63      2.17 o 
  10   0  10        0.77        2.50      1.89 o 
 -21   1  10        2.04        4.10      2.44 o 
 -19   1  10        0.69        0.01      1.86 o 
 -17   1  10      103.29       93.13      4.31 o 
 -15   1  10       80.66       73.09      4.66 o 
 -13   1  10        0.69        1.37      1.90 o 
 -11   1  10       39.12       42.45      3.62 o 
  -9   1  10       11.92       15.49      4.68 o 
  -7   1  10       23.23       27.21      3.00 o 
  -5   1  10       32.73       31.03      7.76 o 
  -3   1  10      732.54      720.62     12.78 o 
  -1   1  10       12.89       14.61      1.78 o 
   1   1  10        0.35        0.00      1.28 o 
   3   1  10        0.76        0.38      1.21 o 
   5   1  10      190.65      175.41      6.81 o 
   7   1  10       95.51       87.53      3.53 o 
   9   1  10       30.92       21.60      2.18 o 
 -18   2  10        7.24        7.19      2.81 o 
 -16   2  10        4.97        3.12      2.38 o 
 -14   2  10      111.51       91.43      4.14 o 
 -12   2  10        8.22        5.96      3.37 o 
 -10   2  10      328.91      317.41     10.06 o 
  -8   2  10       29.55       29.85      3.20 o 
  -6   2  10        0.15        1.17      1.66 o 
  -4   2  10       30.37       30.19      3.20 o 
  -2   2  10        6.62        6.66      1.49 o 
   0   2  10        4.87        5.57      1.61 o 
   2   2  10       10.08       13.99      1.83 o 
   4   2  10       28.57       35.36      2.54 o 
   6   2  10        9.42       10.55      2.11 o 
   8   2  10       72.95       64.72      4.08 o 
 -13   3  10        3.42        4.49      3.22 o 
 -11   3  10        3.36        4.92      2.04 o 
  -9   3  10        4.02        4.25      2.04 o 
  -7   3  10       15.10       12.82      2.48 o 
  -5   3  10        0.03        0.00      1.54 o 
  -3   3  10       44.20       54.83      3.06 o 
  -1   3  10        2.21        1.17      1.86 o 
   1   3  10       73.09       85.50      4.35 o 
   3   3  10        3.11        3.88      1.89 o 
 -15   1  11        0.04        0.00      1.33 o 
 -13   1  11       22.11       17.16      2.79 o 
 -11   1  11        0.09        0.29      1.66 o 
  -9   1  11       60.25       50.69      4.13 o 
  -7   1  11      112.84      115.49      5.69 o 
  -5   1  11      668.11      653.91     17.45 o 
  -3   1  11      292.10      273.25      9.22 o 
  -1   1  11        2.17        3.69      1.51 o 
   1   1  11       79.44       81.92      3.61 o 
   3   1  11       25.72       28.29      2.47 o 
 -12   2  11       12.53       12.89      2.69 o 
 -10   2  11        3.26        4.50      2.17 o 
  -8   2  11        3.20        0.00      1.75 o 
  -6   2  11       27.36       27.77      3.20 o 
  -4   2  11        1.91        3.02      1.96 o 
  -2   2  11        5.22        2.73      1.83 o 
   0   2  11        0.09        0.89      1.41 o 
                                                 
